# Supplementary material for: NK cells in hypoxic skin mediate a trade-off between wound healing and antibacterial defence
Source: Nat Commun. 2021 Aug 4;12:4700. doi: 10.1038/s41467-021-25065-w (PMC8338923; doi:10.1038/s41467-021-25065-w)
Supplement: Supplementary file 3 — Source Data [file 41467_2021_25065_MOESM3_ESM.xlsx]

## Sheet: 1A
day2		day4		day6
HIF1α WT	HIF1α KO	HIF1α WT	HIF1α KO	HIF1α WT	HIF1α KO
39.6135	47.949	76.56	52.81	73.37	43.15
74.9516	74.1445	72.28	59.61	33.08	25.06
79.6139	94.1626	72.13	40.52	23.25	29.61
71.4449	60.0457	83.2	43.28	67.47	63.79
93.0767	49.2245	85.77	48.73	61.5	28.06
47.9331	35.1288	66.56	72.31	42.33	39.76
81.2371	100.625	83.93	52.53	91.48	35.38
85.7996	96.7917	79.8	53.68	78	33.45
92.3443	65.6667	78.49	74.4	43.62	56.92
86.0702	101.111	75.03	75.28	64.51	70.26
98.0245	50.5556	88.69	38.32	57.32	11.13
85.219	101.103	73.13	53.66	59.74	43.97
94.5556	99.8004	77.2	60.26	69.12	16.52
84.8444	88.6111	61.01	64.15	25.17	31.08
58.5833	87.4222	88.82	65.9	62.48	26.12
52.5	63.5503	68.12	57.65	61.69	20.55
63.6389	77.7778	85.33	49.61	26.49	45.11
79.3	60.5	94.44	47.47	24.07	35.25
84.8611	81	79.59	53.34	60.63	52.22
78.5778	52.9344	86.09	55.94	84.13	44.52
69.73	45.4773	69.54	79.17	74.12	53.41
81.9	61.7564	57.78	50.4	83.41	30.1
83.4	68.4676	84.98	31.42	60.86	15.75
75.754	68.2557	79.04	38.56	67.01	13.63
65.3746	49.7772	65.48	23.33	83.33	7.08
79.9234	58.7582	82.08	37.32	70.2	15.61
74.6269	32.64	69.94	70.02	84.29	45.35
57.8918	31.7726	78.79	43.94	90.91	26.17
68.0313	56.8889	79.48	60.9	23.54	48.65
57.8947	49.0963	79.52	74.83	38.48	42.34
69.2668	52.8516	62.53	43.48	20.85	31.17
72.8597	51.1986	77.63	37.91	27.78	26.67
99.1915	25.2972	65.5	68.89	48.17	53.33
76.4706	76.3636	90.87	66.63	21.21	30.4
75.1852	61.25	63.24	72.47	18.92	37.53
61.8687	88.2143	66.93	42.72	31.31	15.82
94.7368	61.4047	77.01	65.2	65	53.85
69.5433	63.0667	79.48	45.88	70.8	22.99
87.5421	78.3051	67.57	52.19	31.7	34.38
75.9871	71.1246	78.79	45.83	19.64	25.85
88.7143	44	76.82		55.95
91.8431	53.0719	62.94		78.61
99.7403	47.417	62.87		58.54
90.0108	70.6169	75.83		47.75
57.3367	51.9451	66.43		43.28
78.7037	68.9964	71.61		47.08
54.4558	61.1833	63.14		48.41
71.5385	63.6364	52.22		31.91
	72.5275	68.92		44.02
	42.104	60.45		48.16
	67.5862	53.92		31.62
	55.1394	53.73		23.92
		89.18		49.05
		93.3		70.49
		50.25		39.68
		90.11		56.21
		76.77		49.26
		70.94		47.2
		77.96		11.54
		49.83		28.42
		76.23		51.91
		87.74		66.59
		66.87		47.13
		57.98		26.48

## Sheet: 1B
CD31
Steady state		day2		day6
HIF1α WT	HIF1α KO	HIF1α WT	HIF1α KO	HIF1α WT	HIF1α KO
6.87675	10.0457	5.89742	7.11376	25.1173	86.6548
6.78612	8.61638	5.08662	13.272	50.2347	82.4686
5.39091	7.42683	5.50046	17.0754	49.8161	71.5844
6.38807	4.36547	6.08447	8.9286	27	53.5837
6.70595	2.92296	5.48771	6.36148	53	90.4224
6.1122	5.04844	4.4192	15.8938	47	42.9088
4.51194	5.17715	8.05202	7.14312	64.0492	72.5844
5.1148	6.27288	5.86734	7.17539	55.2582	70.9565
6.09707	4.92103		7.34087	39.5598	87.9107
				29.8269	100.469
				33.0712	69.0727

## Sheet: 1D
day2				day4				day6
WT/iso	KO/iso	WT/PK136	KO/PK136	WT/iso	KO/iso	WT/PK136	KO/PK136	WT/iso	KO/iso	WT/PK136	KO/PK136
76.4706	61.4047	60.9169	49.0323	45.871	38.1251	65.1	41.6	27.6204	16.8367	32.63	32.375
75.1852	63.0667	64.2857	73.3333	61.8908	53.1	62.9	50	28.6584	13.4694	25.93	25.51
61.8687	78.3051	52.4455	70.4722	75.1029	69.0506	51.9	48.6	66.3265	43.4792	28.7356	37.05
94.7368	71.1246	51.1364	82.6701	63.6769	30.0773	46.8043	38.9706	56.9388	19.3673	32.0401	23.7132
69.5433	44	57.7664	43.4635	91.231	40.4898	35.6635	22.8651	61.7143	20.7143	25.0515	24.6943
87.5421	53.0719	55.5778	46.1197	42.4786	28.1143	48.3894	32.023	22.0612	8.67347	24.3528	19.5276
75.9871	47.417	57.2398	50	84.7151	75.6108	50.8595	30.1103	47	24.93	25.4408	24.1288
88.7143	70.6169	32.5175	41.6246	90.4886	60.11	61.519	30.9914	57.3061	47.37	39.8399	18.1957
91.8431	51.9451	43.566	49.7738	80.5371	60.3434	58.59	37.44	66.2245	26.9484	29.367	29.1375
99.7403	68.9964	57.5773	57.4913	72.6114	67.8571	56.61	45	58.7755	18.7684	35.091	22.959
90.0108	61.1833	43.8038	48.1146	80.6122	52.5082	46.71	43.74	48.9796	24.1313	23.337	33.345
57.3367	63.6364	36.2562	60.8	66.9973	44.8542	42.1238	35.0735	28.7755	19.6228	25.8621	33.9313
78.7037	72.5275	45.465	62.74	60	80.4577	32.0972	20.5786	37.2	17.3686	28.8361	21.3419
122.884	42.104	48.8936	52.1	55.9313	56.7489	43.5504	28.8207	55.21	17.5439	22.5463	22.2249
54.4558	67.5862	22.7077	73.8745	56.5584	30.1598	45.7736	27.0992	53.72	20	22.8967	17.5749
71.5385	55.1394	59.9	53.7582	50.1622	31.6214	55.3671	27.8922	38.6564	18	35.8559	16.3761
94.5556	100.625	78.3	46.6448	61.0716				39.7375
84.8444	96.7917	62.7	54.9795	80.8394				20.0679
114.167	65.6667	58.076	49.0432	86.6032				18.837
58.5833	101.111	64.2053	44.421	51.3671				28.5929
129.2	50.5556	57.4096	56.466	53.6626				40.3576
52.5	101.103	59.0372	46.89	58.6403				36
63.6389	99.8004	60.7311	66.4871	59.0769				41
79.3	88.6111	67.8572	48.3824	78.0501				51
119.162	87.4222	70.47	51.9804
84.8611	63.5503	56.43	49.4816
78.5778	77.7778	52.2684	44.1389
69.73	60.5	57.7847	49.9789
81.9	81	51.6686
83.4	89.84	53.1335
75.754	52.9344	54.658
65.3746	45.4773	61.0715
79.9234	61.7564
74.6269	68.4676
57.8918	68.2557
68.0313	49.7772

## Sheet: 1E
CD31
day6
HIF1α WT/iso	HIF1α KO/iso	HIF1α WT/PK136	HIF1α KO/PK136
36.4118	71.7937	80.5964	55.7098
39.3698	69.2423	70.0725	46.6404
31.8853	69.6475	55.8219	53.711
33.1999	43.5331	72.0004	64.295
28.8109	83.0184	83.5771	75.4442
34.7875	133.281	46.7528	65.1696
34.9578	35.905	70.8859	36.1072
28.5065	42.6546	87.2781	93.838
52.4047	42.0895	73.4256
70.8278	49.1031	36.4662
66.0953	142.404	108.953
66.5683	97.8524	104.89
	110.729	89.8326
	114.674	83.017
	92.6431	70.968

## Sheet: 2A
NKp46+ in CD45
HIF1α WT	HIF1α KO
2.14	2.43
2.85	1.36
2.26	0.95
0.9	0.37
2.88	2.52
2.84	1.83
3.84	1.4
1.5	0.67
1.926	0.6
2.565	0.35
2.034	2.187
0.81	1.224
2.592	0.855
2.556	0.333
3.456	2.268
1.35	1.647
2.62	1.26
1.24	0.603
	0.54
	0.315
	0.79

## Sheet: 2B
HIF1αWT/ IFNg	HIF1αKO/ IFNg	HIF1αWT/ TNFa	HIF1αKO/ TNFa	HIF1αWT/ GM-CSF	HIF1αKO/ GM-CSF
0.085	0.015	0.03	0.011	0.047	0.00417
0.07	0.017	0.039	0.019	0.091	0.031
0.056	0.039	0.021	0.02888	0.041	0.043
0.044	0.017	0.081	0.003901	0.061	0.031
0.031	0.00693	0.02635	0.00335	0.093	0.00781
0.08075	0.00542	0.05186	0.01045	0.069	0.00595
0.0665	0.00595	0.02952	0.01995	0.073	0.003962
0.0532	0.01425	0.0285	0.027436	0.039	0.03255
0.0462	0.01785	0.03705	0.004096	0.04465	0.04515
0.02945	0.03705	0.02205	0.003183	0.08645	0.02945
0.071	0.01785	0.07695	0.005691	0.04305	0.008201
0.0425	0.006584	0.027668	0.005653	0.05795	0.005653

## Sheet: 2C
Ifng			Tnf			Csf2
HIF1α WT	HIF1α KO		HIF1αWT	HIF1αKO		HIF1αWT	HIF1αKO
2.18289	0.781		0.162839	0.117838		1.32173	0.81207
1.27335	0.9884		0.237532	0.020227		0.706333	0.26435
1.66142	0.4548		0.561355	0.021573		1.50149	0.34788
0.43051	0.1025		0.946417	1.00209		0.623857	0.40604
0.29226	0.0456		0.413826	1.0856		0.923097	0.56676
0.52511	0.6342		0.434239	0.300627		1.1737	0.75815
0.11084	0.2935		0.168871	0.881467		0.650292	0.9157
1.24317	1.0388		1.02065	0.233357		1.56493	0.55547
0.44783	0.9081		2.4129	1.87381		1.3892	0.74309
1.81638	1.0461		2.96034	1.36674		0.72557	0.89821
1.34348	1.0461		0.073069	1.11018		1.36892	0.28512
1.04239	0.4468		0.484807	1.62004		0.745855	0.71502
1.81488	0.2706		1.71793	0.94317		0.990771	0.54808
0.69059	1.3712		0.162747	0.79332		2.21798	0.50672
1.30299	1.0879		0.911159	0.973325		0.472868	0.64706
0.87251	1.0497		0.491766	1.14544		0.547926	0.19057
0.67476	0.6031		0.747855	0.440084		0.280038	0.15512
0.41512	0.94		0.0797032	0.496869		1.05754	0.72778
1.04459	0.5091		1.2489	0.103735		0.356181	1.01314
1.32687	0.0775		1.91278	0.469961		0.719976	1.70332
1.15932	1.4612		2.5595	0.57249		0.913718	1.59935
0.62343	0.9493		0.377825	0.662492		0.839267	0.98841
1.03101	0.7222		0.217769	0.859198		0.844343	0.72312
0.66872	0.3015		0.63976	0.138761		1.00678	0.52541
0.71702	0.9918		0.865229	0.734865		1.13369	0.42408
0.49965	0.8378		0.501972	0.790537		0.544001	0.40156
0.95855	1.6001		2.74322	0.568778		1.41288	0.74308
1.20007	0.5012		1.64834	0.094781		0.998322	0.52916
1.63029	0.9646		2.44677	1.10276		1.97126	0.5179
	0.3562		0.63976	0.165623		1.19291	0.37904
	1.0929		1.71793	1.14544		0.80458	0.5104
	0.6989		0.162747	0.243285			1.50594
	0.7185		0.911159	0.229367			0.99832
	0.0853		0.491766	0.391139			1.15907
			0.747855	0.440084			0.2555
			0.0797032	0.496869			0.38748
			1.2489	0.103735			0.39848
			1.91278	0.469961			0.4687
			2.5595	0.57249			0.49578
			0.377825	0.662492
				0.859198

## Sheet: 2D
Neutrophils			Macrophages			Monocytes
HIF1αWT	HIF1αKO		HIF1αWT	HIF1αKO		HIF1αWT	HIF1αKO
45	43.2		22.8	30.6		4.92	7.79
41.7	53.7		33.5	32.1		7.64	8.26
60.7	60.2		23.1	19.8		9.36	6.04
40.6	57.1		28.3	26.3		6.1	7.2
49.3	58.1		22.1	41.5		5.4	10.2
55.3	55.1		10.3	26		9.55	6.72
60.2	60.8		25.1	25.1		10.5	5.77
51.8	54		28.5	20.1		12.2	5.86
49.6	53.9		31.7	28.8		4.99	7.61
43.7	54.6		29.9	22.4		8.24	11
40.7	59.1		24.9	20.3		6.05	7.36
58.5	42.5		15.8	16.1		6.08	7.32
50.9	52.3		13.8	17.4		6.24	6.43
53.1	45.1		13.9	12		10.5	6.14
48	48.6		18.1	11.5		8.77	7.28
52.1	38.4		20.8	13.9		9.23	6.4
45	50.4		13.6	17.2		6.89	9.83
40.5	59.5		25	24		5.29	6.35

## Sheet: 2E
M1 Macrophages			M2 Macrophages
HIF1αWT	HIF1αKO		HIF1αWT	HIF1αKO
6.53	3.32		7.16	7.24
7.47	7.34		4.3	11.2
4.56	3.97		5.8	6.78
7.17	5.63		4.38	6.16
9.51	8.35		6	5.74
8.17	5.15		4.58	7
6.9	8.1		4.92	5.94
8.5	4.2		4.56	6.12
6.2	3		5.84	6.84
8.3	4.65		6	9

## Sheet: 2F
Arg/iNOS
HIF1αWT	HIF1αKO
28.6481	664.256
88.0403	119.113
30.0546	110.599
72.0026	89.7694
22.1788	102.098
117.782	545.001
56.8859	57.2239
25.9921	212.238
87.414	12.2099
40.2244	72.968
30.9025	89.873
73.0264	22.1447
13.6284	37.0122
50.5626	107.25
110.632	18.507
37.5307	77.1569
13.2681	82.6153
20.1109	86.2395
74.5441	61.6786
115.166	41.9406
218.185	57.874
25.7897	464.085
47.7617	872.734
78.2215	114.496
82.4244	319.649
66.5278	309.593
80.1744	152.871
95.814	105.413
	40.2244
	137.094
	131.811
	92.4159

[truncated: 62 more sheets: 2G, 3A, 3B, 3C, 3D, 3E, 3F, 3G, 3H, 3I, 4A, 4B, 4C, 4D, 5A, 5B, 5C, 5D, 5E, 5F …]
